# Supplementary material for: SARS-CoV-2 antibody trajectories after a single COVID-19 vaccination with and without prior infection
Source: Nat Commun. 2022 Jun 29;13:3748. doi: 10.1038/s41467-022-31495-x (PMC9243074; doi:10.1038/s41467-022-31495-x)
Supplement: Supplementary file 4 — Source Data [file 41467_2022_31495_MOESM4_ESM.zip]

Archive with 6 entries (6 files):
- Source data Figure 1.csv
- Source data Figure 2.csv
- Source data Figure S1.csv
- Source data Figure S2.csv
- Source data Figure S3.csv
- Source data Figure S4.csv
