# Supplementary material for: SARS-CoV-2 antibody trajectories after a single COVID-19 vaccination with and without prior infection
Source: Nat Commun. 2022 Jun 29;13:3748. doi: 10.1038/s41467-022-31495-x (PMC9243074; doi:10.1038/s41467-022-31495-x)
Supplement: Supplementary file 4 — Source Data [file 41467_2022_31495_MOESM4_ESM.zip › Source data Figure 1.csv]

x	group	pred	lc	uc
0	0	277.4902736	244.1997962	316.5930741
0	1	504.0469236	411.2208527	617.3541356
1	0	275.0959023	243.0860438	312.5295578
1	1	503.5558451	413.6606383	612.616263
2	0	272.7436289	241.8672055	308.7348306
2	1	503.0209817	415.8166778	608.0632641
3	0	270.39874	240.644886	304.7897021
3	1	502.4077991	417.9680509	603.5728788
4	0	268.1210718	239.5015351	300.9893764
4	1	502.1404402	420.0554626	598.8651765
5	0	265.7906143	238.3909658	297.2118745
5	1	501.8502292	422.2462975	594.8017792
6	0	263.5379727	237.0736527	293.6418215
6	1	501.4091257	424.4692778	591.2136795
7	0	261.2674081	235.7788485	290.2145084
7	1	501.0819742	426.1455868	587.368255
8	0	259.0057607	234.5265658	286.71736
8	1	500.4418546	428.5259635	584.2977601
9	0	256.7716062	233.1966336	283.2927846
9	1	499.8972245	430.2100227	580.7364298
10	0	254.6059857	231.8763248	279.9950441
10	1	499.2698816	432.5496937	577.8834487
11	0	252.5220018	230.5201626	276.6754628
11	1	498.9312117	434.4036004	574.821213
12	0	250.3317698	229.2307361	273.2984006
12	1	498.6261376	435.8747874	571.4259018
13	0	248.1966115	227.932666	270.263881
13	1	498.1503751	436.9894328	569.1686694
14	0	246.0549387	226.2953742	267.3079844
14	1	497.8132902	437.7173015	566.6238358
15	0	243.9685998	224.8711353	264.5052673
15	1	497.2379154	438.8740816	564.1264818
16	0	241.9065284	223.416024	261.6946059
16	1	496.8657612	439.6010672	561.9254715
17	0	239.905102	221.8399331	258.9765491
17	1	496.5766593	440.2426806	560.3821645
18	0	237.8342706	220.2812938	256.3442243
18	1	496.1437771	440.3183071	559.2759459
19	0	235.8122093	218.6522911	253.8931713
19	1	495.7305899	440.1995163	558.516822
20	0	233.745004	217.0667671	251.396843
20	1	495.3950318	439.8591269	557.8490864
21	0	231.7143696	215.4769383	249.2778732
21	1	495.1112458	439.1701743	557.6821235
22	0	229.7394849	213.6145979	246.9825957
22	1	494.5059825	438.4287181	557.8350247
23	0	227.7748565	211.7512234	244.9218968
23	1	493.9587583	437.4623965	557.5038272
24	0	225.7693855	209.9072443	242.99726
24	1	493.4909806	436.3838153	557.609933
25	0	223.836352	207.9908761	241.068572
25	1	493.0616218	435.2106527	558.2189298
26	0	221.9538534	205.9418047	239.3085297
26	1	492.8187785	433.418093	559.4552846
27	0	220.0318026	203.8767525	237.6812674
27	1	492.5124389	430.9785841	560.7661854
28	0	218.0813285	201.6918178	236.1005097
28	1	491.9579587	429.267145	562.8708221
29	0	216.1191257	199.5891315	234.4572698
29	1	491.4251135	427.6665691	565.4647642
30	0	214.2474258	197.5789988	232.9498103
30	1	491.0715365	425.3903956	567.1329966
31	0	212.4106837	195.4282992	231.4332664
31	1	490.5212182	423.1628809	569.1922903
32	0	210.5352652	193.3251117	229.9332675
32	1	490.0965157	420.1732594	571.4117555
33	0	208.7186082	191.1227888	228.4217411
33	1	489.4811799	417.5889377	574.3248537
34	0	206.9748665	188.9436406	227.063586
34	1	488.9194821	414.5818654	577.2393496
35	0	205.2539608	186.7530617	225.8159623
35	1	488.4749414	411.8305676	579.6748289
36	0	203.4807215	184.4193077	224.5600594
36	1	488.054464	409.1473024	583.090729
37	0	201.7104308	182.2511139	223.3999635
37	1	487.5496548	406.5971258	585.9789865
38	0	200.0211985	180.187036	222.352594
38	1	487.1485681	403.8542956	589.5519562
39	0	198.3266677	178.0498906	221.2839784
39	1	486.7357729	400.6510794	592.4635138
40	0	196.5992828	175.8795523	220.294975
40	1	486.2621868	397.7382012	596.378115
41	0	194.8823735	173.7117137	219.0292198
41	1	485.6545329	394.7230698	600.1823395
42	0	193.2581647	171.6702364	217.9833559
42	1	485.3466361	391.740995	602.9448394
43	0	191.615242	169.5196842	217.1588884
43	1	484.8162043	388.4700943	606.4506164
44	0	190.0176736	167.4474279	216.2117782
44	1	484.6793318	385.2267307	610.6514748
45	0	188.4274567	165.4107637	215.2762003
45	1	484.2262348	382.3350884	614.5127983
46	0	186.8360667	163.3351323	214.1322626
46	1	483.5544564	378.7934446	618.0673302
