# Supplementary material for: SARS-CoV-2 antibody trajectories after a single COVID-19 vaccination with and without prior infection
Source: Nat Commun. 2022 Jun 29;13:3748. doi: 10.1038/s41467-022-31495-x (PMC9243074; doi:10.1038/s41467-022-31495-x)
Supplement: Supplementary file 4 — Source Data [file 41467_2022_31495_MOESM4_ESM.zip › Source data Figure 2.csv]

age	group	lthc	prior	time	time1	time2	ci	vac
40	Female, white	No LTHC	No prior infection	200	141	260	141-260	ChAdOx1
40	Female, white	No LTHC	Prior infection	381.00000000000006	318	453	318-453	ChAdOx1
40	Female, white	LTHC	No prior infection	187	131	246	131-246	ChAdOx1
40	Female, white	LTHC	Prior infection	365	303	435	303-435	ChAdOx1
40	Female, non-white	No LTHC	No prior infection	217.00000000000003	165	275	165-275	ChAdOx1
40	Female, non-white	No LTHC	Prior infection	376.00000000000006	314	448	314-448	ChAdOx1
40	Female, non-white	LTHC	No prior infection	205	155	262	155-262	ChAdOx1
40	Female, non-white	LTHC	Prior infection	361.00000000000006	302	434	302-434	ChAdOx1
40	Male, white	No LTHC	No prior infection	175	123	230.00000000000003	123-230	ChAdOx1
40	Male, white	No LTHC	Prior infection	342	287	404	287-404	ChAdOx1
40	Male, white	LTHC	No prior infection	164	112	217.00000000000003	112-217	ChAdOx1
40	Male, white	LTHC	Prior infection	328	273	391.00000000000006	273-391	ChAdOx1
40	Male, non-white	No LTHC	No prior infection	194	146	246	146-246	ChAdOx1
40	Male, non-white	No LTHC	Prior infection	342	288	406.00000000000006	288-406	ChAdOx1
40	Male, non-white	LTHC	No prior infection	184	137	235.00000000000003	137-235	ChAdOx1
40	Male, non-white	LTHC	Prior infection	329	276	393	276-393	ChAdOx1
60	Female, white	No LTHC	No prior infection	206	142	274	142-274	ChAdOx1
60	Female, white	No LTHC	Prior infection	407	337	488	337-488	ChAdOx1
60	Female, white	LTHC	No prior infection	191	127	257	127-257	ChAdOx1
60	Female, white	LTHC	Prior infection	388	322	468	322-468	ChAdOx1
60	Female, non-white	No LTHC	No prior infection	224	165	288	165-288	ChAdOx1
60	Female, non-white	No LTHC	Prior infection	398	329	484	329-484	ChAdOx1
60	Female, non-white	LTHC	No prior infection	211	154	275	154-275	ChAdOx1
60	Female, non-white	LTHC	Prior infection	381.00000000000006	314	463	314-463	ChAdOx1
60	Male, white	No LTHC	No prior infection	178	119	238	119-238	ChAdOx1
60	Male, white	No LTHC	Prior infection	362	300	430	300-430	ChAdOx1
60	Male, white	LTHC	No prior infection	166	109	226	109-226	ChAdOx1
60	Male, white	LTHC	Prior infection	346	285	413	285-413	ChAdOx1
60	Male, non-white	No LTHC	No prior infection	198	145	255.00000000000003	145-255	ChAdOx1
60	Male, non-white	No LTHC	Prior infection	359	299	432.00000000000006	299-432	ChAdOx1
60	Male, non-white	LTHC	No prior infection	187	137	242.00000000000003	137-242	ChAdOx1
60	Male, non-white	LTHC	Prior infection	344	286	417.00000000000006	286-417	ChAdOx1
80	Female, white	No LTHC	No prior infection	214	138	293	138-293	ChAdOx1
80	Female, white	No LTHC	Prior infection	440	358	546	358-546	ChAdOx1
80	Female, white	LTHC	No prior infection	197.00000000000003	126	274	126-274	ChAdOx1
80	Female, white	LTHC	Prior infection	417.00000000000006	337	518	337-518	ChAdOx1
80	Female, non-white	No LTHC	No prior infection	233	166	311	166-311	ChAdOx1
80	Female, non-white	No LTHC	Prior infection	424	341	534	341-534	ChAdOx1
80	Female, non-white	LTHC	No prior infection	218	154	293	154-293	ChAdOx1
80	Female, non-white	LTHC	Prior infection	405	328	510	328-510	ChAdOx1
80	Male, white	No LTHC	No prior infection	181	114	249	114-249	ChAdOx1
80	Male, white	No LTHC	Prior infection	386.00000000000006	316	472.00000000000006	316-472	ChAdOx1
80	Male, white	LTHC	No prior infection	168	103	234	103-234	ChAdOx1
80	Male, white	LTHC	Prior infection	368	297	451.00000000000006	297-451	ChAdOx1
80	Male, non-white	No LTHC	No prior infection	204	146	270	146-270	ChAdOx1
80	Male, non-white	No LTHC	Prior infection	379	310	472.00000000000006	310-472	ChAdOx1
80	Male, non-white	LTHC	No prior infection	191	135	255.00000000000003	135-255	ChAdOx1
80	Male, non-white	LTHC	Prior infection	363	297	452.00000000000006	297-452	ChAdOx1
20	Female, white	No LTHC	No prior infection	175	131	220.00000000000003	131-220	BNT162b2
20	Female, white	No LTHC	Prior infection	780	558	1183	558-1183	BNT162b2
20	Female, white	LTHC	No prior infection	169	124.00000000000001	215	124-215	BNT162b2
20	Female, white	LTHC	Prior infection	755	523	1185	523-1185	BNT162b2
20	Female, non-white	No LTHC	No prior infection	179	136	224	136-224	BNT162b2
20	Female, non-white	No LTHC	Prior infection	707	489	1141	489-1141	BNT162b2
20	Female, non-white	LTHC	No prior infection	172	131	218	131-218	BNT162b2
20	Female, non-white	LTHC	Prior infection	687	467.00000000000006	1150	467-1150	BNT162b2
20	Male, white	No LTHC	No prior infection	169	125.00000000000001	214	125-214	BNT162b2
20	Male, white	No LTHC	Prior infection	745	530	1110	530-1110	BNT162b2
20	Male, white	LTHC	No prior infection	162	120.00000000000001	208	120-208	BNT162b2
20	Male, white	LTHC	Prior infection	722	500	1139	500-1139	BNT162b2
20	Male, non-white	No LTHC	No prior infection	173	130	217.00000000000003	130-217	BNT162b2
20	Male, non-white	No LTHC	Prior infection	679.0000000000001	466.00000000000006	1077	466-1077	BNT162b2
20	Male, non-white	LTHC	No prior infection	167	124.00000000000001	212.00000000000003	124-212	BNT162b2
20	Male, non-white	LTHC	Prior infection	655	447.00000000000006	1096	447-1096	BNT162b2
40	Female, white	No LTHC	No prior infection	164	118	213	118-213	BNT162b2
40	Female, white	No LTHC	Prior infection	979.0000000000001	647	1692	647-1692	BNT162b2
40	Female, white	LTHC	No prior infection	158	110.00000000000001	206	110-206	BNT162b2
40	Female, white	LTHC	Prior infection	939.0000000000001	607	1739.0000000000002	607-1739	BNT162b2
40	Female, non-white	No LTHC	No prior infection	169	122	217.00000000000003	122-217	BNT162b2
40	Female, non-white	No LTHC	Prior infection	838	528	1672	528-1672	BNT162b2
40	Female, non-white	LTHC	No prior infection	162	116	212.00000000000003	116-212	BNT162b2
40	Female, non-white	LTHC	Prior infection	810	502.00000000000006	1682	502-1682	BNT162b2
40	Male, white	No LTHC	No prior infection	159	110.00000000000001	205	110-205	BNT162b2
40	Male, white	No LTHC	Prior infection	924.0000000000001	609	1560.0000000000002	609-1560	BNT162b2
40	Male, white	LTHC	No prior infection	152	105	200	105-200	BNT162b2
40	Male, white	LTHC	Prior infection	890	568	1631	568-1631	BNT162b2
40	Male, non-white	No LTHC	No prior infection	163	117	210	117-210	BNT162b2
40	Male, non-white	No LTHC	Prior infection	798	511.00000000000006	1531	511-1531	BNT162b2
40	Male, non-white	LTHC	No prior infection	157	112	203	112-203	BNT162b2
40	Male, non-white	LTHC	Prior infection	771	482.00000000000006	1576	482-1576	BNT162b2
60	Female, white	No LTHC	No prior infection	152	100	206	100-206	BNT162b2
60	Female, white	No LTHC	Prior infection	1440.0000000000002	780	4837	780-4837	BNT162b2
60	Female, white	LTHC	No prior infection	145	93	197.00000000000003	93-197	BNT162b2
60	Female, white	LTHC	Prior infection	1381	740	5028	740-5028	BNT162b2
60	Female, non-white	No LTHC	No prior infection	158	107	211	107-211	BNT162b2
60	Female, non-white	No LTHC	Prior infection	1102	595	4346	595-4346	BNT162b2
60	Female, non-white	LTHC	No prior infection	151	101	203	101-203	BNT162b2
60	Female, non-white	LTHC	Prior infection	1059	565	4888	565-4888	BNT162b2
60	Male, white	No LTHC	No prior infection	146	95	197.00000000000003	95-197	BNT162b2
60	Male, white	No LTHC	Prior infection	1338	733	3945.0000000000005	733-3945	BNT162b2
60	Male, white	LTHC	No prior infection	139	86	192.00000000000003	86-192	BNT162b2
60	Male, white	LTHC	Prior infection	1272	680	4525	680-4525	BNT162b2
60	Male, non-white	No LTHC	No prior infection	152	102	203	102-203	BNT162b2
60	Male, non-white	No LTHC	Prior infection	1030	572	3682.0000000000005	572-3682	BNT162b2
60	Male, non-white	LTHC	No prior infection	144	95	197.00000000000003	95-197	BNT162b2
60	Male, non-white	LTHC	Prior infection	989.0000000000001	528	4125	528-4125	BNT162b2
80	Female, white	No LTHC	No prior infection	138	80	196	80-196	BNT162b2
80	Female, white	No LTHC	Prior infection	3925.0000000000005	1064	5000	1064-292	BNT162b2
80	Female, white	LTHC	No prior infection	129	73	187	73-187	BNT162b2
80	Female, white	LTHC	Prior infection	3698	987	5000	987-264	BNT162b2
80	Female, non-white	No LTHC	No prior infection	144	90	203	90-203	BNT162b2
80	Female, non-white	No LTHC	Prior infection	1857	696	5000	696-357	BNT162b2
80	Female, non-white	LTHC	No prior infection	137	81	194	81-194	BNT162b2
80	Female, non-white	LTHC	Prior infection	1769.0000000000002	650	5000	650-361	BNT162b2
80	Male, white	No LTHC	No prior infection	131	74	188	74-188	BNT162b2
80	Male, white	No LTHC	Prior infection	3184	948	5000	948-304	BNT162b2
80	Male, white	LTHC	No prior infection	122	66	179	66-179	BNT162b2
80	Male, white	LTHC	Prior infection	3009	906.0000000000001	5000	906-346	BNT162b2
80	Male, non-white	No LTHC	No prior infection	138	85	194	85-194	BNT162b2
80	Male, non-white	No LTHC	Prior infection	1687	664	5000	664-331	BNT162b2
80	Male, non-white	LTHC	No prior infection	130	77	187	77-187	BNT162b2
80	Male, non-white	LTHC	Prior infection	1590.0000000000002	606	5000	606-423	BNT162b2
20	Female, white	No LTHC	No prior infection	216	144	338	144-338	mRNA-1273
20	Female, white	No LTHC	Prior infection	437	232	5023	232-5023	mRNA-1273
20	Female, white	LTHC	No prior infection	169	117	261	117-261	mRNA-1273
20	Female, white	LTHC	Prior infection	283	171	800	171-800	mRNA-1273
20	Female, non-white	No LTHC	No prior infection	286	155	2764	155-2764	mRNA-1273
20	Female, non-white	No LTHC	Prior infection	894	252	5000	252-74	mRNA-1273
20	Female, non-white	LTHC	No prior infection	203	123	577	123-577	mRNA-1273
20	Female, non-white	LTHC	Prior infection	398	185	5000	185-130	mRNA-1273
20	Male, white	No LTHC	No prior infection	180	122	264	122-264	mRNA-1273
20	Male, white	No LTHC	Prior infection	325	195	937	195-937	mRNA-1273
20	Male, white	LTHC	No prior infection	147	103	216	103-216	mRNA-1273
20	Male, white	LTHC	Prior infection	230	150	493	150-493	mRNA-1273
20	Male, non-white	No LTHC	No prior infection	224	131	710	131-710	mRNA-1273
20	Male, non-white	No LTHC	Prior infection	507	206	5000	206-87	mRNA-1273
20	Male, non-white	LTHC	No prior infection	172	108	379	108-379	mRNA-1273
20	Male, non-white	LTHC	Prior infection	303	157	5000	157-316	mRNA-1273
40	Female, white	No LTHC	No prior infection	267	168	419	168-419	mRNA-1273
40	Female, white	No LTHC	Prior infection	943	313	5000	313-120	mRNA-1273
40	Female, white	LTHC	No prior infection	188	119	303	119-303	mRNA-1273
40	Female, white	LTHC	Prior infection	381	196	4829	196-4829	mRNA-1273
40	Female, non-white	No LTHC	No prior infection	427	179	5000	179-132	mRNA-1273
40	Female, non-white	No LTHC	Prior infection	5000	361	5000	361-43	mRNA-1273
40	Female, non-white	LTHC	No prior infection	244	130	2799	130-2799	mRNA-1273
40	Female, non-white	LTHC	Prior infection	746	216	5000	216-75	mRNA-1273
40	Male, white	No LTHC	No prior infection	207	131	304	131-304	mRNA-1273
40	Male, white	No LTHC	Prior infection	495	237	5000	237-462	mRNA-1273
40	Male, white	LTHC	No prior infection	157	100	241	100-241	mRNA-1273
40	Male, white	LTHC	Prior infection	284	161	1095	161-1095	mRNA-1273
40	Male, non-white	No LTHC	No prior infection	287	144	576	144-576	mRNA-1273
40	Male, non-white	No LTHC	Prior infection	1686	262	5000	262-62	mRNA-1273
40	Male, non-white	LTHC	No prior infection	193	109	654	109-654	mRNA-1273
40	Male, non-white	LTHC	Prior infection	435	175	5000	175-103	mRNA-1273
60	Female, white	No LTHC	No prior infection	413	180	5000	180-441	mRNA-1273
60	Female, white	No LTHC	Prior infection	5000	394	5000	394-32	mRNA-1273
60	Female, white	LTHC	No prior infection	224	121	811	121-811	mRNA-1273
60	Female, white	LTHC	Prior infection	763	212	5000	212-77	mRNA-1273
60	Female, non-white	No LTHC	No prior infection	2252	200	5000	200-56	mRNA-1273
60	Female, non-white	No LTHC	Prior infection	5000	488	5000	488-30	mRNA-1273
60	Female, non-white	LTHC	No prior infection	352	131	5000	131-104	mRNA-1273
60	Female, non-white	LTHC	Prior infection	5000	241	5000	241-42	mRNA-1273
60	Male, white	No LTHC	No prior infection	265	135	928	135-928	mRNA-1273
60	Male, white	No LTHC	Prior infection	2105	277	5000	277-45	mRNA-1273
60	Male, white	LTHC	No prior infection	174	98	417	98-417	mRNA-1273
60	Male, white	LTHC	Prior infection	415	169	5000	169-113	mRNA-1273
60	Male, non-white	No LTHC	No prior infection	528	145	5000	145-81	mRNA-1273
60	Male, non-white	No LTHC	Prior infection	5000	317	5000	317-33	mRNA-1273
60	Male, non-white	LTHC	No prior infection	238	108	5000	108-150	mRNA-1273
60	Male, non-white	LTHC	Prior infection	1252	187	5000	187-61	mRNA-1273
