# Supplementary material for: SARS-CoV-2 antibody trajectories after a single COVID-19 vaccination with and without prior infection
Source: Nat Commun. 2022 Jun 29;13:3748. doi: 10.1038/s41467-022-31495-x (PMC9243074; doi:10.1038/s41467-022-31495-x)
Supplement: Supplementary file 4 — Source Data [file 41467_2022_31495_MOESM4_ESM.zip › Source data Figure S1.csv]

time	n	mean
0	9	121.8571313
1	8	44.86481591
2	11	118.1969722
3	6	63.8494921
4	12	120.7043302
5	13	239.9175234
6	12	362.7675692
7	11	306.4818879
8	19	319.6767624
9	8	342.6579927
10	12	349.4575131
11	13	336.7518906
12	17	363.9580802
13	18	360.530097
14	19	336.2078668
15	7	447.2
16	13	375.2491805
17	19	447.0047479
18	23	424.0053013
19	15	356.1580556
20	14	430.7543124
21	21	409.624549
22	20	395.1796098
23	15	360.1600811
24	13	359.2835679
25	13	400.8820332
26	19	407.4617392
27	17	401.8851222
28	11	377.2313676
29	11	362.3396273
30	17	389.7600426
31	16	376.0722089
32	8	334.3195657
33	7	397.0444442
34	7	424.9158458
35	15	387.7099683
36	13	407.6633792
37	12	390.4856859
38	6	390.6497724
39	20	352.6627224
40	14	378.415306
41	16	395.8274034
42	18	369.0967923
43	12	410.4341653
44	17	384.9480894
45	13	400.753108
46	12	387.4962294
47	13	328.2355981
48	20	357.5320861
49	16	333.0858182
50	24	369.1524394
51	9	403.2109675
52	14	380.5345965
53	10	368.6419019
54	10	359.1609767
55	17	355.9651868
56	6	447.2
57	7	340.4776134
58	4	179.6902658
59	3	324.7934606
60	7	403.5113727
61	9	393.297486
62	2	447.2
63	7	365.2954894
64	5	377.5135738
65	9	374.9611062
66	5	427.216603
67	3	447.2
68	5	421.3578367
69	6	335.0332046
70	9	334.7288037
71	2	280.399598
72	3	352.8607776
73	2	417.4892387
74	2	284.127291
