# Supplementary material for: SARS-CoV-2 antibody trajectories after a single COVID-19 vaccination with and without prior infection
Source: Nat Commun. 2022 Jun 29;13:3748. doi: 10.1038/s41467-022-31495-x (PMC9243074; doi:10.1038/s41467-022-31495-x)
Supplement: Supplementary file 4 — Source Data [file 41467_2022_31495_MOESM4_ESM.zip › Source data Figure S2.csv]

time	age	prediction	lci	uci
-91	20	38.23307605	20.90078874	69.93841822
-90	20	37.56551025	22.15492352	63.69543814
-89	20	36.94911004	23.24750007	58.72617393
-88	20	36.4369536	24.11676296	55.05098632
-87	20	36.0892129	24.77402031	52.57246389
-86	20	35.9636181	25.30584484	51.11000384
-85	20	36.10912455	25.82203582	50.49442596
-84	20	36.56197061	26.40237242	50.63096883
-83	20	37.34309746	27.08835749	51.47993667
-82	20	38.45609473	27.90919543	52.98867271
-81	20	39.88533171	28.90091051	55.04462171
-80	20	41.59456047	30.09613737	57.48603018
-79	20	43.52682381	31.49806128	60.14923821
-78	20	45.60673295	33.06474904	62.90609035
-77	20	47.74589481	34.71758706	65.66327514
-76	20	49.85141978	36.36807849	68.33366396
-75	20	51.83626093	37.94245349	70.81771737
-74	20	53.62912685	39.38586862	73.02322757
-73	20	55.18142784	40.64977401	74.90791899
-72	20	56.46942337	41.68454225	76.49827979
-71	20	57.49120595	42.45257436	77.85720447
-70	20	58.25975941	42.95103197	79.02486648
-69	20	58.7944187	43.21735348	79.98601008
-68	20	59.11329557	43.30702267	80.6885696
-67	20	59.22867871	43.26309256	81.08612156
-66	20	59.14637169	43.10351611	81.16027645
-65	20	58.86873773	42.83230585	80.90921589
-64	20	58.4001605	42.45900301	80.32639733
-63	20	57.7529358	42.00692307	79.40123556
-62	20	56.95147671	41.50486505	78.14675933
-61	20	56.03322967	40.97361198	76.62792406
-60	20	55.04573304	40.42139442	74.96111328
-59	20	54.04044616	39.85154407	73.28122132
-58	20	53.064899	39.27284275	71.70052659
-57	20	52.1550788	38.70033915	70.28755574
-56	20	51.32978399	38.14472632	69.07237195
-55	20	50.58816266	37.60130425	68.06046367
-54	20	49.91105217	37.05068416	67.23528013
-53	20	49.26613824	36.47153042	66.54923303
-52	20	48.61629801	35.85375367	65.92181267
-51	20	47.9297317	35.20144171	65.260372
-50	20	47.18976489	34.52682326	64.49692442
-49	20	46.40188162	33.84522331	63.61709002
-48	20	45.59599242	33.17751747	62.66275127
-47	20	44.82318578	32.55682293	61.71111929
-46	20	44.14779344	32.03062015	60.84888948
-45	20	43.63679314	31.65312178	60.15740656
-44	20	43.34887128	31.47137263	59.70901439
-43	20	43.32492923	31.51343608	59.56346645
-42	20	43.58097636	31.78419653	59.75615897
-41	20	44.10381716	32.26769857	60.2815439
-40	20	44.84998433	32.93055572	61.08372758
-39	20	45.74877195	33.72227071	62.06432992
-38	20	46.71037947	34.5743931	63.10622848
-37	20	47.63945259	35.40571066	64.1003217
-36	20	48.45251995	36.13888515	64.96179061
-35	20	49.09562413	36.72436091	65.63437045
-34	20	49.55716201	37.15789032	66.09396511
-33	20	49.87174252	37.47982127	66.36079408
-32	20	50.11370837	37.75773201	66.51309899
-31	20	50.38242231	38.06515657	66.68535497
-30	20	50.78363563	38.46754667	67.04294583
-29	20	51.41132927	39.01676618	67.7433072
-28	20	52.3328881	39.74793686	68.90247376
-27	20	53.57869358	40.67338084	70.57875069
-26	20	55.13629543	41.77563247	72.76995929
-25	20	56.94946589	43.00677714	75.4123392
-24	20	58.92301836	44.2982743	78.37601234
-23	20	60.93428955	45.57656329	81.46703865
-22	20	62.85092429	46.77482936	84.45223078
-21	20	64.55222123	47.83631534	87.10932763
-20	20	65.94898212	48.71387787	89.28191376
-19	20	66.99616788	49.37366867	90.90850712
-18	20	67.69457119	49.80466441	92.01055812
-17	20	68.08148703	50.02650983	92.65265339
-16	20	68.21413689	50.08563577	92.9042509
-15	20	68.15163706	50.03808297	92.82221378
-14	20	67.9410441	49.92906657	92.4508666
-13	20	67.61110678	49.78203536	91.82552956
-12	20	67.17484715	49.6018739	90.97358092
-11	20	66.63972789	49.38667927	89.92006345
-10	20	66.02229168	49.13916088	88.70609348
-9	20	65.36306102	48.87374681	87.41563774
-8	20	64.73755029	48.62256024	86.19353642
-7	20	64.26069862	48.44448825	85.24060294
-6	20	64.08451494	48.43522129	84.79005454
-5	20	64.39118781	48.72986563	85.08591216
-4	20	65.38516548	49.49250937	86.38114977
-3	20	67.28718819	50.89786648	88.95393869
-2	20	70.3313211	53.11719746	93.12416626
-1	20	74.76363445	56.31673578	99.25293003
0	20	80.83922189	60.66606112	107.7205224
1	20	88.81331977	66.34448373	118.8916595
2	20	98.92273082	73.53203969	133.0808545
3	20	111.3558492	82.38029374	150.522954
4	20	126.2134246	92.97161516	171.3407744
5	20	143.4671847	105.2847862	195.4967458
6	20	162.9277837	119.1825333	222.7294719
7	20	184.2345844	134.4222002	252.5057771
8	20	206.8754681	150.6760346	284.0362729
9	20	230.2356697	167.5495929	316.3747681
10	20	253.6643269	184.6046332	348.5589154
11	20	276.5412119	201.4016959	379.7139916
12	20	298.3273239	217.5581212	409.0823715
13	20	318.5907807	232.7867173	436.0218087
14	20	337.0094568	246.8806747	460.041573
15	20	353.3592114	259.6553702	480.8786822
16	20	367.4986781	270.9047635	498.5341589
17	20	379.3587662	280.4246176	513.1970037
18	20	388.9395974	288.0922828	525.0887285
19	20	396.3123725	293.9316134	534.3538749
20	20	401.6206961	298.1020399	541.0871513
21	20	405.0759498	300.828243	545.4492019
22	20	406.943837	302.3419654	547.7350332
23	20	407.5228183	302.878482	548.3217108
24	20	407.1182022	302.6973828	547.5608315
25	20	406.0170849	302.0662113	545.7408576
26	20	404.4688854	301.1907564	543.1610225
27	20	402.6744017	300.1461027	540.225818
28	20	400.7839397	298.8806721	537.431093
29	20	398.9029213	297.3092107	535.2122803
30	20	397.1019667	295.4273762	533.768989
31	20	395.4279611	293.3520583	533.0225849
32	20	393.9130404	291.2595529	532.7464175
33	20	392.5795436	289.2901099	532.7478982
34	20	391.4404545	287.5059465	532.9476876
35	20	390.4962979	285.9219739	533.3180818
36	20	389.7305102	284.5547956	533.7807443
37	20	389.1057239	283.4267673	534.188305
38	20	388.5631343	282.5199474	534.4093779
39	20	388.0262375	281.736046	534.4163912
40	20	387.4089853	280.918841	534.2671974
41	20	386.6270817	279.9337803	533.9852166
42	20	385.6101116	278.7356704	533.4629686
43	20	384.3117301	277.3587456	532.5071166
44	20	382.7154512	275.8392004	531.0018167
45	20	380.8345999	274.1492549	529.03661
46	20	378.7064676	272.2099424	526.8675615
47	20	376.3821803	269.9694318	524.7392072
48	20	373.9148251	267.4633856	522.7343402
49	20	371.3486931	264.7883265	520.7927922
50	20	368.7120612	262.0103859	518.8671572
51	20	366.0149222	259.1016124	517.0439582
52	20	363.2517912	255.9690728	515.4992452
53	20	360.4084802	252.548595	514.3337765
54	20	357.4708327	248.8690501	513.4643949
55	20	354.4330449	245.0249695	512.6938026
56	20	351.3034497	241.0943421	511.8913728
57	20	348.1064399	237.0939769	511.0973086
58	20	344.8803403	233.0188474	510.4413247
59	20	341.6721703	228.9184789	509.9626406
60	20	338.5310571	224.9205801	509.5277478
61	20	335.5023389	221.1665269	508.9460009
62	20	332.624091	217.7175325	508.1758215
63	20	329.927031	214.5233242	507.4126377
64	20	327.4377367	211.4868729	506.9604082
65	20	325.1841154	208.5654578	507.0096936
66	20	323.2013342	205.8062741	507.5603399
67	20	321.536162	203.2742619	508.6010522
68	20	320.2479426	200.9391558	510.3970119
69	20	319.4051702	198.6349987	513.6036622
70	20	319.077675	196.1402458	519.0702308
71	20	319.3254918	193.3023369	527.5092444
72	20	320.1863627	190.0643774	539.3925377
73	20	321.664362	186.3409212	555.2616199
74	20	323.722325	181.8661721	576.2266974
75	20	326.2806265	176.2076518	604.1681285
76	20	329.2244032	169.0051089	641.3339121
77	20	332.4205361	160.2527503	689.5570442
78	20	335.7446111	150.3534029	749.7299145
-91	40	23.68685077	14.88225748	37.70038923
-90	40	26.19120562	17.47201537	39.26159845
-89	40	28.93203677	20.26641954	41.30294206
-88	40	31.88159764	23.14353674	43.91879598
-87	40	34.98056619	26.00295449	47.05772997
-86	40	38.13776406	28.79431059	50.51307074
-85	40	41.23521919	31.47457048	54.02276428
-84	40	44.13953849	33.95349912	57.38138657
-83	40	46.71863311	36.10040071	60.46001255
-82	40	48.86055629	37.81008284	63.14066992
-81	40	50.48967489	39.05813657	65.26699668
-80	40	51.57561314	39.88911254	66.6859627
-79	40	52.13257567	40.36095645	67.33748863
-78	40	52.20987635	40.50738599	67.29318918
-77	40	51.87727994	40.34568765	66.70482848
-76	40	51.20994915	39.90866506	65.71151624
-75	40	50.27716029	39.25936777	64.38699832
-74	40	49.13711536	38.47051615	62.76120903
-73	40	47.83801303	37.59203752	60.87660159
-72	40	46.42372101	36.64100045	58.81831408
-71	40	44.94128362	35.62294362	56.69713864
-70	40	43.44727482	34.56404389	54.61356591
-69	40	42.01070144	33.52463731	52.64483608
-68	40	40.7115612	32.58403528	50.86635836
-67	40	39.63572462	31.81479192	49.37925321
-66	40	38.86784455	31.27029077	48.31133011
-65	40	38.48404611	30.9916914	47.78770496
-64	40	38.54530149	31.02090457	47.89480796
-63	40	39.09123011	31.40142735	48.66416594
-62	40	40.13332264	32.16189565	50.08049287
-61	40	41.64682585	33.2940879	52.09507792
-60	40	43.56193251	34.74051385	54.62331306
-59	40	45.75718722	36.39780564	57.52325298
-58	40	48.06015414	38.13099409	60.57482818
-57	40	50.26073826	39.78846459	63.48930114
-56	40	52.13950386	41.21360278	65.9619077
-55	40	53.50689516	42.26064044	67.74596408
-54	40	54.24228283	42.82306871	68.70654848
-53	40	54.31893789	42.86784798	68.82890446
-52	40	53.80538517	42.45238045	68.19451447
-51	40	52.84328252	41.70613917	66.95447153
-50	40	51.61121088	40.78558128	65.3102642
-49	40	50.28735933	39.83067811	63.48921555
-48	40	49.02127307	38.94417329	61.70589874
-47	40	47.91883453	38.19316216	60.12109427
-46	40	47.03939549	37.61818754	58.82007806
-45	40	46.40142801	37.23658541	57.82196455
-44	40	45.99291265	37.03941844	57.11072428
-43	40	45.78361365	36.99188639	56.66483879
-42	40	45.73728296	37.04595675	56.46767517
-41	40	45.82228192	37.16266146	56.4997618
-40	40	46.01930204	37.33002494	56.73117454
-39	40	46.32518925	37.56363522	57.13033754
-38	40	46.75252921	37.89198575	57.68499446
-37	40	47.32549861	38.34113364	58.41514336
-36	40	48.0731903	38.92987286	59.36396539
-35	40	49.02191613	39.67383545	60.57262259
-34	40	50.1878697	40.58803973	62.05823887
-33	40	51.57119695	41.68011277	63.80952877
-32	40	53.15220703	42.93766972	65.79670323
-31	40	54.8902546	44.32134411	67.97943769
-30	40	56.72566311	45.77151287	70.30138734
-29	40	58.58477924	47.22473146	72.67751987
-28	40	60.38775819	48.62647807	74.99373766
-27	40	62.05804603	49.93095471	77.13053154
-26	40	63.53197788	51.0934772	78.99858132
-25	40	64.76671725	52.06990559	80.55954041
-24	40	65.74506546	52.83033737	81.81688491
-23	40	66.47638884	53.37758052	82.78963247
-22	40	66.99377724	53.752052	83.49757864
-21	40	67.34825531	54.01550978	83.97194642
-20	40	67.60122925	54.22589627	84.27571529
-19	40	67.81635691	54.42254946	84.50648326
-18	40	68.05180827	54.62971027	84.77161212
-17	40	68.35361349	54.86940399	85.15158062
-16	40	68.75061791	55.16747207	85.67815934
-15	40	69.25153623	55.54549859	86.33958451
-14	40	69.84468491	56.0074821	87.10050562
-13	40	70.50104193	56.53590129	87.91576325
-12	40	71.18114223	57.10222394	88.73130781
-11	40	71.84578741	57.68309511	89.4857871
-10	40	72.46960213	58.26936061	90.13044209
-9	40	73.05535726	58.86457195	90.66718821
-8	40	73.64622818	59.48241922	91.18268889
-7	40	74.3333206	60.15503215	91.85337209
-6	40	75.25706108	60.95312916	92.91771103
-5	40	76.60295754	62.00405321	94.63918567
-4	40	78.59384367	63.49094567	97.28934098
-3	40	81.48115132	65.63235908	101.1570834
-2	40	85.53672435	68.6593955	106.5627094
-1	40	91.0446381	72.80627331	113.8518118
0	40	98.29030768	78.31332764	123.3632241
1	40	107.5428202	85.42653482	135.3848451
2	40	119.0267836	94.37635048	150.1157349
3	40	132.8827272	105.3309927	167.6412491
4	40	149.1203611	118.3373654	187.9109105
5	40	167.5756684	133.2765914	210.701702
6	40	187.8879066	149.8592263	235.5668471
7	40	209.5119927	167.6607275	261.8101193
8	40	231.7727541	186.1683966	288.5484891
9	40	253.95203	204.8138228	314.8793021
10	40	275.3848198	223.0039608	340.0692915
11	40	295.5352049	240.1888204	363.6349819
12	40	314.0305357	255.9666097	385.265787
13	40	330.6494318	270.1551317	404.689876
14	40	345.2765995	282.7488221	421.6319251
15	40	357.8474663	293.7762035	435.8923822
16	40	368.3054927	303.1718493	447.4324917
17	40	376.5868815	310.7667193	456.3477057
18	40	382.6355617	316.3926943	462.7476415
19	40	386.4399618	319.9942519	466.6828958
20	40	388.0755209	321.6472042	468.2229721
21	40	387.7352415	321.4997273	467.6166253
22	40	385.7353085	319.7376753	465.3556329
23	40	382.4919297	316.6295498	462.0543988
24	40	378.4753289	312.5863188	458.25286
25	40	374.1533504	308.1271869	454.3277437
26	40	369.9384377	303.7389765	450.5659737
27	40	366.1484904	299.7376422	447.2735422
28	40	362.986664	296.2424739	444.7684916
29	40	360.5400052	293.268996	443.2418604
30	40	358.7932743	290.8438983	442.6175499
31	40	357.6525839	289.0356908	442.5590848
32	40	356.9731221	287.8879239	442.6368712
33	40	356.5857845	287.3387213	442.5210117
34	40	356.3188078	287.2138545	442.0507256
35	40	356.0123382	287.3034872	441.1529641
36	40	355.5260359	287.4508212	439.7230862
37	40	354.741776	287.5655167	437.6106324
38	40	353.5646494	287.5494694	434.7354964
39	40	351.9253548	287.2199052	431.2077719
40	40	349.7857045	286.3331377	427.2996136
41	40	347.1468169	284.7222567	423.2577877
42	40	344.0574476	282.4337374	419.1267246
43	40	340.618699	279.7217046	414.7733129
44	40	336.9815891	276.897356	410.1035597
45	40	333.3356633	274.1765381	405.2595646
46	40	329.8893536	271.6508413	400.6134681
47	40	326.8451951	269.3737067	396.5783553
48	40	324.3744666	267.4427981	393.4254177
49	40	322.5960014	265.970551	391.2770782
50	40	321.5630158	264.964588	390.2512932
51	40	321.2602805	264.2543699	390.5637129
52	40	321.612203	263.5723792	392.4326572
53	40	322.5005633	262.7424962	395.8499856
54	40	323.7888309	261.7942332	400.4641574
55	40	325.3484049	260.8890027	405.734176
56	40	327.0812431	260.1545053	411.2253966
57	40	328.9337386	259.6059462	416.7755245
58	40	330.8985938	259.2198263	422.3977809
59	40	333.0044838	259.0669048	428.0438148
60	40	335.2965543	259.3485545	433.4852743
61	40	337.8132458	260.2741008	438.4523417
62	40	340.5658611	261.8745357	442.9033368
63	40	343.5265714	263.9135627	447.1558948
64	40	346.6284697	265.9885803	451.7159943
65	40	349.7782985	267.7581838	456.9229459
66	40	352.8791603	269.0886975	462.7608033
67	40	355.8575484	269.962062	469.0829288
68	40	358.6872891	270.2455499	476.0728581
69	40	361.4032258	269.5977886	484.470931
70	40	364.0999422	267.6616769	495.2848292
71	40	366.9148787	264.3641279	509.2465807
72	40	369.9995272	259.954904	526.6284576
73	40	373.485614	254.6883447	547.6948857
74	40	377.4545392	248.4745597	573.3863834
75	40	381.9178557	240.8702391	605.5594459
76	40	386.8147375	231.4542888	646.458711
77	40	392.0297062	220.250339	697.784581
78	40	397.4306993	207.7906608	760.1456204
-91	60	35.15208882	9.749660345	126.7397329
-90	60	36.29251663	10.97199952	120.0461922
-89	60	37.46281727	12.2472307	114.5942876
-88	60	38.65343427	13.54590047	110.2981661
-87	60	39.85232206	14.84550959	106.9823547
-86	60	41.04707096	16.13211694	104.4414717
-85	60	42.22680655	17.39313234	102.5176579
-84	60	43.38361033	18.61003051	101.1356561
-83	60	44.51329096	19.76020052	100.2739355
-82	60	45.6154711	20.8276634	99.90420738
-81	60	46.69310267	21.81235609	99.95462331
-80	60	47.75163532	22.72833178	100.3249467
-79	60	48.79810669	23.59265063	100.9320764
-78	60	49.84038967	24.41596366	101.7393569
-77	60	50.88673586	25.2029286	102.7444043
-76	60	51.94562827	25.95992862	103.9428242
-75	60	53.02583662	26.70051335	105.3065652
-74	60	54.13648873	27.44225103	106.7973399
-73	60	55.28695305	28.19819425	108.3986851
-72	60	56.48637487	28.97161872	110.1322842
-71	60	57.7428106	29.75899712	112.0411472
-70	60	59.06203525	30.55776984	114.1550586
-69	60	60.44622478	31.37081572	116.4695914
-68	60	61.89280648	32.20322383	118.9545343
-67	60	63.39380142	33.05516885	121.5777804
-66	60	64.93593612	33.91873354	124.3170177
-65	60	66.50167226	34.78237845	127.1469236
-64	60	68.07110527	35.63891412	130.0172996
-63	60	69.62445054	36.48931153	132.8488785
-62	60	71.14462971	37.33911625	135.5564578
-61	60	72.61935854	38.19185186	138.081056
-60	60	74.04217899	39.0465	140.4029623
-59	60	75.41208444	39.90137629	142.525973
-58	60	76.73171583	40.75963071	144.4506761
-57	60	78.00447	41.62945831	146.16326
-56	60	79.23116086	42.5172139	147.6478884
-55	60	80.40703202	43.41883677	148.9052052
-54	60	81.51989918	44.31700128	149.9536018
-53	60	82.55000268	45.1862906	150.8090806
-52	60	83.47180398	46.0014439	151.4635513
-51	60	84.25751809	46.74146106	151.8850544
-50	60	84.88172203	47.38751851	152.0422879
-49	60	85.32603478	47.9198748	151.9313696
-48	60	85.58274756	48.32023506	151.5805267
-47	60	85.65647316	48.57969661	151.0308196
-46	60	85.56335752	48.70515206	150.3144501
-45	60	85.32802583	48.71709268	149.4521038
-44	60	84.97902281	48.6396257	148.468131
-43	60	84.54387532	48.49081443	147.4024913
-42	60	84.04496512	48.28047583	146.3025383
-41	60	83.49716672	48.01485998	145.2003995
-40	60	82.90776884	47.70145562	144.0982889
-39	60	82.27867093	47.34862018	142.9773384
-38	60	81.610333	46.96173265	141.8228434
-37	60	80.90655315	46.54223051	140.643675
-36	60	80.17894064	46.09318543	139.4709969
-35	60	79.45000984	45.62798608	138.3428156
-34	60	78.75415011	45.17473489	137.2939138
-33	60	78.13624982	44.7723854	136.3624806
-32	60	77.64831234	44.4619176	135.6050466
-31	60	77.34482335	44.27949018	135.1014132
-30	60	77.27780005	44.25538003	134.9408451
-29	60	77.49236629	44.41648209	135.1990646
-28	60	78.02344179	44.78718806	135.924083
-27	60	78.89382862	45.38599059	137.1400318
-26	60	80.11371796	46.22027831	138.8612973
-25	60	81.68145756	47.28439262	141.1006918
-24	60	83.58530045	48.56361812	143.86289
-23	60	85.80576869	50.04149544	147.1304939
-22	60	88.31820019	51.70454435	150.8591669
-21	60	91.09502297	53.54067307	154.9906405
-20	60	94.10735547	55.53359371	159.4745407
-19	60	97.32569269	57.65954832	164.2796507
-18	60	100.719694	59.8902863	169.3840084
-17	60	104.2573843	62.19952435	174.7537828
-16	60	107.904328	64.56589061	180.3327405
-15	60	111.6234451	66.96867002	186.054068
-14	60	115.3760469	69.38075761	191.8634597
-13	60	119.1243744	71.76746704	197.7304923
-12	60	122.8354753	74.09498546	203.6379913
-11	60	126.4857846	76.34256041	209.5640179
-10	60	130.0654307	78.50804874	215.4812982
-9	60	133.5812078	80.60270921	221.381381
-8	60	137.0573903	82.64187151	227.3027932
-7	60	140.5340681	84.64171037	233.3344189
-6	60	144.0632854	86.62489313	239.5873685
-5	60	147.7037855	88.62743022	246.1586462
-4	60	151.5154524	90.69703691	253.1166739
-3	60	155.5545268	92.88224227	260.5149295
-2	60	159.8703986	95.22178902	268.4106716
-1	60	164.5043289	97.74429968	276.8619175
0	60	169.4899336	100.4780175	285.9017157
1	60	174.8547895	103.4598949	295.5173833
2	60	180.6221892	106.7332734	305.6626505
3	60	186.8119584	110.3343826	316.2994797
4	60	193.4394082	114.2790134	327.4337388
5	60	200.5119192	118.5608598	339.1087901
6	60	208.0232838	123.1617245	351.3566148
7	60	215.946648	128.0615512	364.1448531
8	60	224.2275497	133.2354654	377.3619427
9	60	232.7789835	138.6379157	390.8458584
10	60	241.480469	144.1884608	404.4208293
11	60	250.1826446	149.7745525	417.903807
12	60	258.717888	155.2716355	431.0828913
13	60	266.9160235	160.5644083	443.7108098
14	60	274.6226381	165.5530124	455.5495081
15	60	281.7164031	170.1459494	466.447377
16	60	288.1215776	174.2581476	476.3854353
17	60	293.8127785	177.8276132	485.4473793
18	60	298.8109464	180.8406174	493.738536
19	60	303.1716347	183.3392196	501.3277589
20	60	306.9685895	185.3971714	508.2586441
21	60	310.2765326	187.0805352	514.5993759
22	60	313.1569321	188.4250274	520.457741
23	60	315.6495234	189.4457944	525.9268063
24	60	317.7707965	190.1638034	531.0068335
25	60	319.5190074	190.6185337	535.5848358
26	60	320.8838431	190.8539618	539.5038164
27	60	321.8579476	190.8949885	542.667669
28	60	322.4472704	190.7419155	545.0938348
29	60	322.6776893	190.3909777	546.8793342
30	60	322.596447	189.8605491	548.1310791
31	60	322.2683435	189.1954584	548.9396315
32	60	321.7679303	188.4442214	549.4177544
33	60	321.1698279	187.6327352	549.7444687
34	60	320.5395236	186.7624028	550.1406313
35	60	319.926651	185.8356532	550.7719334
36	60	319.3619677	184.8827793	551.6580118
37	60	318.8583008	183.9613929	552.6736582
38	60	318.4148467	183.1274813	553.6471856
39	60	318.0235789	182.4060897	554.471602
40	60	317.6762172	181.789718	555.1368914
41	60	317.3702897	181.2644563	555.6737535
42	60	317.1132076	180.8362333	556.087597
43	60	316.9238589	180.5299007	556.366186
44	60	316.8318526	180.3624193	556.5595271
45	60	316.8750328	180.3192121	556.8446382
46	60	317.0961319	180.3609817	557.4928451
47	60	317.5393997	180.4578942	558.7523385
48	60	318.2477996	180.6187091	560.7484544
49	60	319.260995	180.8852355	563.4931046
50	60	320.614009	181.2972313	566.9879349
51	60	322.336215	181.8636808	571.310528
52	60	324.45027	182.5699087	576.5899677
53	60	326.9707318	183.4119498	582.8947327
54	60	329.9023524	184.4185139	590.155293
55	60	333.238332	185.6305236	598.2194292
56	60	336.9590453	187.0514296	607.0063105
57	60	341.0318488	188.6140787	616.6173953
58	60	345.412483	190.197461	627.2943014
59	60	350.0483028	191.6791216	639.2653163
60	60	354.8831558	192.9714169	652.64616
61	60	359.8632696	194.0039557	667.5202694
62	60	364.9431483	194.6724737	684.1414143
63	60	370.0903251	194.8155813	703.0590049
64	60	375.2879574	194.2564852	725.0262499
65	60	380.5346768	192.8761531	750.7752404
66	60	385.8417123	190.6424394	780.9060112
67	60	391.2279442	187.5620087	816.0464125
68	60	396.7140221	183.6084881	857.1608913
69	60	402.3168846	178.7109817	905.7018995
70	60	408.045881	172.8234272	963.419391
71	60	413.901271	166.004578	1031.985167
72	60	419.8752683	158.4211868	1112.82616
73	60	425.955151	150.2666649	1207.438727
74	60	432.1274497	141.6748863	1318.046816
75	60	438.3819581	132.7096183	1448.11464
76	60	444.7143765	123.4327753	1602.255772
77	60	451.1267517	113.9802377	1785.531863
78	60	457.6254173	104.5696836	2002.69347
-91	80	55.29820839	2.495862319	1225.184509
-90	80	53.33470779	3.00174786	947.6449014
-89	80	51.48351571	3.467971522	764.2947393
-88	80	49.79664969	3.858807855	642.6094311
-87	80	48.33046194	4.183247174	558.3780862
-86	80	47.13611747	4.482131611	495.7046698
-85	80	46.25486692	4.791487425	446.5237043
-84	80	45.71704619	5.118358641	408.343467
-83	80	45.54350139	5.445860748	380.8783615
-82	80	45.74822772	5.759380475	363.3898383
-81	80	46.34127235	6.068430848	353.8828368
-80	80	47.33123554	6.402320596	349.9115398
-79	80	48.72693317	6.786174994	349.8751533
-78	80	50.53794722	7.222806989	353.6137838
-77	80	52.77391999	7.696947688	361.8429985
-76	80	55.44258498	8.196915725	375.0044935
-75	80	58.54670298	8.731762422	392.5572255
-74	80	62.08029405	9.325510198	413.2709983
-73	80	66.02480266	9.994344189	436.1741485
-72	80	70.34604081	10.72994216	461.1921837
-71	80	74.99282701	11.50566844	488.7959473
-70	80	79.8980707	12.30049062	518.9794376
-69	80	84.98258592	13.11639925	550.611473
-68	80	90.16121511	13.97012673	581.8876858
-67	80	95.35010786	14.86760102	611.5070654
-66	80	100.473524	15.78836318	639.3904743
-65	80	105.4685652	16.69748316	666.1853255
-64	80	110.2868405	17.57446327	692.0943753
-63	80	114.8930487	18.42869175	716.2967851
-62	80	119.2614627	19.28346465	737.5903006
-61	80	123.3719455	20.14474858	755.5635093
-60	80	127.2072137	20.98754168	771.0133687
-59	80	130.7525489	21.77503565	785.1297848
-58	80	133.9982273	22.49201683	798.3065751
-57	80	136.9438784	23.15731559	809.8359135
-56	80	139.6031368	23.80178792	818.8055398
-55	80	142.0066068	24.43600014	825.2527526
-54	80	144.2014561	25.04224021	830.3594151
-53	80	146.2468166	25.5994528	835.4917408
-52	80	148.2053082	26.11475919	841.0881075
-51	80	150.1320576	26.62679532	846.5019712
-50	80	152.0632832	27.17568709	850.8797593
-49	80	154.0067342	27.76985507	854.0942727
-48	80	155.9360655	28.38236497	856.7311624
-47	80	157.7906728	28.97968765	859.1499235
-46	80	159.4816676	29.5530933	860.6341833
-45	80	160.9035646	30.11930593	859.5801364
-44	80	161.9499834	30.68919891	854.62632
-43	80	162.5305165	31.23736008	845.6594514
-42	80	162.5852869	31.70492019	833.7499467
-41	80	162.0940091	32.03505994	820.1785114
-40	80	161.0776403	32.20669326	805.6091326
-39	80	159.5926385	32.23243977	790.191821
-38	80	157.7197466	32.12610239	774.3086344
-37	80	155.550459	31.8789259	758.9949979
-36	80	153.1745314	31.47319998	745.4735167
-35	80	150.671164	30.91891204	734.2366906
-34	80	148.1052007	30.2713355	724.6178642
-33	80	145.5283048	29.60731496	715.3126697
-32	80	142.9839428	28.98309551	705.3907641
-31	80	140.5143308	28.41355881	694.8892713
-30	80	138.1673259	27.88798211	684.5317772
-29	80	136.0015404	27.40255868	674.9887558
-28	80	134.088614	26.97713822	666.4812351
-27	80	132.5123924	26.64254744	659.0786476
-26	80	131.3655077	26.41566943	653.2825775
-25	80	130.7443307	26.2902804	650.2053133
-24	80	130.7433699	26.2539602	651.0952494
-23	80	131.4499691	26.31458809	656.6355631
-22	80	132.9397491	26.50958697	666.6636082
-21	80	135.2728221	26.88819419	680.5491014
-20	80	138.4905134	27.48399311	697.8470061
-19	80	142.6122235	28.30329201	718.5823571
-18	80	147.632135	29.33887768	742.8793806
-17	80	153.5156952	30.59462024	770.3010691
-16	80	160.1961077	32.0948721	799.5916868
-15	80	167.5714034	33.86547843	829.168125
-14	80	175.50296	35.900229	857.9691506
-13	80	183.8165125	38.14213126	885.857952
-12	80	192.3066555	40.49811894	913.1745057
-11	80	200.7454821	42.87504845	939.9114416
-10	80	208.8953099	45.20060646	965.4129428
-9	80	216.5244836	47.40643559	988.9554323
-8	80	223.4242518	49.39594973	1010.576709
-7	80	229.4240064	51.04483473	1031.159666
-6	80	234.4020845	52.25158089	1051.534447
-5	80	238.2900194	52.99471639	1071.467822
-4	80	241.0694958	53.33456829	1089.621678
-3	80	242.762938	53.35366892	1104.588405
-2	80	243.4201606	53.09640103	1115.958397
-1	80	243.1043836	52.56554903	1124.305604
0	80	241.8809544	51.77007453	1130.119989
1	80	239.81134	50.76552758	1132.845092
2	80	236.9535868	49.6406337	1131.069411
3	80	233.368797	48.46574367	1123.70081
4	80	229.1316184	47.25929225	1110.920119
5	80	224.3416354	46.00634827	1093.961405
6	80	219.1322033	44.70913741	1074.029277
7	80	213.6738451	43.41827738	1051.550519
8	80	208.1707326	42.21518618	1026.527603
9	80	202.8505852	41.16717915	999.5428586
10	80	197.9499512	40.30124036	972.2823127
11	80	193.6977286	39.61882446	946.9945307
12	80	190.2997193	39.13217516	925.4272992
13	80	187.9261361	38.88240194	908.2832043
14	80	186.7027784	38.91848501	895.6650662
15	80	186.7055566	39.25547425	888.0026429
16	80	187.95754	39.85053975	886.5133838
17	80	190.427802	40.62044876	892.7214959
18	80	194.0318912	41.48753782	907.4622595
19	80	198.6344368	42.41250545	930.2831578
20	80	204.0548633	43.38288855	959.7882633
21	80	210.0771365	44.37290074	994.5800821
22	80	216.463791	45.3227528	1033.842164
23	80	222.9733457	46.16548075	1076.932636
24	80	229.3789948	46.8762146	1122.418346
25	80	235.4857019	47.48924546	1167.70682
26	80	241.1429057	48.059702	1209.951343
27	80	246.2510424	48.60661323	1247.558138
28	80	250.7616566	49.09470852	1280.818448
29	80	254.6724348	49.47399686	1310.952282
30	80	258.019496	49.73788488	1338.498018
31	80	260.8694227	49.93924409	1362.712972
32	80	263.3128761	50.14680511	1382.613919
33	80	265.4605158	50.38783565	1398.537653
34	80	267.4407799	50.63702354	1412.495557
35	80	269.3982296	50.86412925	1426.848491
36	80	271.4908387	51.09224652	1442.63133
37	80	273.8848378	51.40460422	1459.264312
38	80	276.7463398	51.89050544	1475.964359
39	80	280.2297662	52.58490963	1493.369912
40	80	284.4638284	53.462408	1513.580714
41	80	289.536395	54.4925044	1538.401014
42	80	295.4799937	55.69990925	1567.478796
43	80	302.2600254	57.16164171	1598.294245
44	80	309.7680086	58.93268245	1628.234371
45	80	317.8222236	60.9650583	1656.86655
46	80	326.1777077	63.09808347	1686.135159
47	80	334.5464108	65.13843855	1718.206691
48	80	342.626376	66.96031705	1753.170217
49	80	350.1364114	68.52367925	1789.096965
50	80	356.8506132	69.79354469	1824.557854
51	80	362.6262164	70.66289472	1860.916869
52	80	367.419198	70.98973487	1901.639262
53	80	371.2847485	70.73173644	1948.946419
54	80	374.3633001	70.03126102	2001.218862
55	80	376.8560209	69.13798606	2054.159639
56	80	378.9955208	68.23583706	2105.017113
57	80	381.017595	67.3426278	2155.757987
58	80	383.1384607	66.37042526	2211.7544
59	80	385.5398522	65.27730764	2277.069674
60	80	388.3622541	64.14974354	2351.14331
61	80	391.7049659	63.12533081	2430.605564
62	80	395.6307982	62.2384445	2514.904248
63	80	400.17297	61.35301421	2610.114727
64	80	405.3420774	60.2620783	2726.460891
65	80	411.1316612	58.86789704	2871.331428
66	80	417.5217384	57.25361923	3044.775236
67	80	424.480487	55.55759896	3243.187021
68	80	431.9649216	53.78109573	3469.503381
69	80	439.921713	51.73637785	3740.716332
70	80	448.289235	49.20623213	4084.101333
71	80	457.0014688	46.16719242	4523.782615
72	80	465.9936937	42.8286382	5070.208432
73	80	475.2091314	39.42881225	5727.378172
74	80	484.6051241	36.00420285	6522.630909
75	80	494.1572219	32.36306996	7545.370702
76	80	503.8598249	28.29656169	8971.928317
77	80	513.7227159	23.84409209	11068.19366
78	80	523.763721	19.33893034	14185.29519
