# Supplementary material for: SARS-CoV-2 antibody trajectories after a single COVID-19 vaccination with and without prior infection
Source: Nat Commun. 2022 Jun 29;13:3748. doi: 10.1038/s41467-022-31495-x (PMC9243074; doi:10.1038/s41467-022-31495-x)
Supplement: Supplementary file 4 — Source Data [file 41467_2022_31495_MOESM4_ESM.zip › Source data Figure S3.csv]

age	group	lthc	prior	time	time1	time2	ci	vac
40	Female, white	No LTHC	No prior infection	28	29	63	29-63	ChAdOx1
40	Female, white	No LTHC	Prior infection	201	146	262	146-262	ChAdOx1
40	Female, white	LTHC	No prior infection	28	28	53	28-53	ChAdOx1
40	Female, white	LTHC	Prior infection	189	136	247.00000000000003	136-247	ChAdOx1
40	Female, non-white	No LTHC	No prior infection	47	28	97	28-97	ChAdOx1
40	Female, non-white	No LTHC	Prior infection	217.00000000000003	167	274	167-274	ChAdOx1
40	Female, non-white	LTHC	No prior infection	39	28	89	28-89	ChAdOx1
40	Female, non-white	LTHC	Prior infection	206	158	262	158-262	ChAdOx1
40	Male, white	No LTHC	No prior infection	28	28	51	28-51	ChAdOx1
40	Male, white	No LTHC	Prior infection	179	128	232.00000000000003	128-232	ChAdOx1
40	Male, white	LTHC	No prior infection	28	28	43	28-43	ChAdOx1
40	Male, white	LTHC	Prior infection	168	120.00000000000001	219	120-219	ChAdOx1
40	Male, non-white	No LTHC	No prior infection	38	28	85	28-85	ChAdOx1
40	Male, non-white	No LTHC	Prior infection	196	150	246	150-246	ChAdOx1
40	Male, non-white	LTHC	No prior infection	31	28	78	28-78	ChAdOx1
40	Male, non-white	LTHC	Prior infection	186	142	236	142-236	ChAdOx1
60	Female, white	No LTHC	No prior infection	28	28	50	28-50	ChAdOx1
60	Female, white	No LTHC	Prior infection	207.00000000000003	147	274	147-274	ChAdOx1
60	Female, white	LTHC	No prior infection	28	29	42	29-42	ChAdOx1
60	Female, white	LTHC	Prior infection	193	135	258	135-258	ChAdOx1
60	Female, non-white	No LTHC	No prior infection	35	29	91	29-91	ChAdOx1
60	Female, non-white	No LTHC	Prior infection	224	169	288	169-288	ChAdOx1
60	Female, non-white	LTHC	No prior infection	28	28	82	28-82	ChAdOx1
60	Female, non-white	LTHC	Prior infection	212.00000000000003	158	273	158-273	ChAdOx1
60	Male, white	No LTHC	No prior infection	28	28	40	28-40	ChAdOx1
60	Male, white	No LTHC	Prior infection	182	126	240.00000000000003	126-240	ChAdOx1
60	Male, white	LTHC	No prior infection	28	28	31	28-31	ChAdOx1
60	Male, white	LTHC	Prior infection	170	117	228	117-228	ChAdOx1
60	Male, non-white	No LTHC	No prior infection	28	28	78	28-78	ChAdOx1
60	Male, non-white	No LTHC	Prior infection	199	150	255.00000000000003	150-255	ChAdOx1
60	Male, non-white	LTHC	No prior infection	28	28	70	28-70	ChAdOx1
60	Male, non-white	LTHC	Prior infection	189	141	245.00000000000003	141-245	ChAdOx1
80	Female, white	No LTHC	No prior infection	28	28	37	28-37	ChAdOx1
80	Female, white	No LTHC	Prior infection	214	144	292	144-292	ChAdOx1
80	Female, white	LTHC	No prior infection	28	28	28	28-28	ChAdOx1
80	Female, white	LTHC	Prior infection	199	132	274	132-274	ChAdOx1
80	Female, non-white	No LTHC	No prior infection	29	28	85	28-85	ChAdOx1
80	Female, non-white	No LTHC	Prior infection	232.00000000000003	169	307	169-307	ChAdOx1
80	Female, non-white	LTHC	No prior infection	28	28	75	28-75	ChAdOx1
80	Female, non-white	LTHC	Prior infection	217.00000000000003	159	290	159-290	ChAdOx1
80	Male, white	No LTHC	No prior infection	28	28	28	28-28	ChAdOx1
80	Male, white	No LTHC	Prior infection	185	122	252.00000000000003	122-252	ChAdOx1
80	Male, white	LTHC	No prior infection	28	28	28	28-28	ChAdOx1
80	Male, white	LTHC	Prior infection	172	114	235.00000000000003	114-235	ChAdOx1
80	Male, non-white	No LTHC	No prior infection	28	28	71	28-71	ChAdOx1
80	Male, non-white	No LTHC	Prior infection	204	149	271	149-271	ChAdOx1
80	Male, non-white	LTHC	No prior infection	28	28	62	28-62	ChAdOx1
80	Male, non-white	LTHC	Prior infection	193	141	256	141-256	ChAdOx1
20	Female, white	No LTHC	No prior infection	93	49	139	49-139	BNT162b2
20	Female, white	No LTHC	Prior infection	476.00000000000006	293	752	293-752	BNT162b2
20	Female, white	LTHC	No prior infection	87	44	131	44-131	BNT162b2
20	Female, white	LTHC	Prior infection	452.00000000000006	271	740	271-740	BNT162b2
20	Female, non-white	No LTHC	No prior infection	100	58	144	58-144	BNT162b2
20	Female, non-white	No LTHC	Prior infection	446.00000000000006	276	737	276-737	BNT162b2
20	Female, non-white	LTHC	No prior infection	94	52	137	52-137	BNT162b2
20	Female, non-white	LTHC	Prior infection	422.00000000000006	261	727	261-727	BNT162b2
20	Male, white	No LTHC	No prior infection	88	45	132	45-132	BNT162b2
20	Male, white	No LTHC	Prior infection	450	275	709.0000000000001	275-709	BNT162b2
20	Male, white	LTHC	No prior infection	82	37	125.00000000000001	37-125	BNT162b2
20	Male, white	LTHC	Prior infection	424	251	698	251-698	BNT162b2
20	Male, non-white	No LTHC	No prior infection	96	53	138	53-138	BNT162b2
20	Male, non-white	No LTHC	Prior infection	422.00000000000006	265	703	265-703	BNT162b2
20	Male, non-white	LTHC	No prior infection	90	48	132	48-132	BNT162b2
20	Male, non-white	LTHC	Prior infection	400	245.00000000000003	702	245-702	BNT162b2
40	Female, white	No LTHC	No prior infection	76	28	123	28-123	BNT162b2
40	Female, white	No LTHC	Prior infection	549	295	998	295-998	BNT162b2
40	Female, white	LTHC	No prior infection	69	28	116	28-116	BNT162b2
40	Female, white	LTHC	Prior infection	512	271	984.0000000000001	271-984	BNT162b2
40	Female, non-white	No LTHC	No prior infection	84	39	129	39-129	BNT162b2
40	Female, non-white	No LTHC	Prior infection	491.00000000000006	277	991.0000000000001	277-991	BNT162b2
40	Female, non-white	LTHC	No prior infection	78	33	124.00000000000001	33-124	BNT162b2
40	Female, non-white	LTHC	Prior infection	467.00000000000006	251	988	251-988	BNT162b2
40	Male, white	No LTHC	No prior infection	70	28	118	28-118	BNT162b2
40	Male, white	No LTHC	Prior infection	508	266	913	266-913	BNT162b2
40	Male, white	LTHC	No prior infection	64	28	111	28-111	BNT162b2
40	Male, white	LTHC	Prior infection	473	238	940	238-940	BNT162b2
40	Male, non-white	No LTHC	No prior infection	79	35	125.00000000000001	35-125	BNT162b2
40	Male, non-white	No LTHC	Prior infection	458	257	915	257-915	BNT162b2
40	Male, non-white	LTHC	No prior infection	73	28	119	28-119	BNT162b2
40	Male, non-white	LTHC	Prior infection	432.00000000000006	230.00000000000003	919.0000000000001	230-919	BNT162b2
60	Female, white	No LTHC	No prior infection	55	28	108	28-108	BNT162b2
60	Female, white	No LTHC	Prior infection	716	293	2457	293-2457	BNT162b2
60	Female, white	LTHC	No prior infection	48	28	100	28-100	BNT162b2
60	Female, white	LTHC	Prior infection	656	244	2650	244-2650	BNT162b2
60	Female, non-white	No LTHC	No prior infection	66	28	116	28-116	BNT162b2
60	Female, non-white	No LTHC	Prior infection	584	268	2330	268-2330	BNT162b2
60	Female, non-white	LTHC	No prior infection	59	29	109	29-109	BNT162b2
60	Female, non-white	LTHC	Prior infection	544	235.00000000000003	2420	235-2420	BNT162b2
60	Male, white	No LTHC	No prior infection	50	28	102	28-102	BNT162b2
60	Male, white	No LTHC	Prior infection	643	254	1931	254-1931	BNT162b2
60	Male, white	LTHC	No prior infection	43	28	95	28-95	BNT162b2
60	Male, white	LTHC	Prior infection	584	215	2166	215-2166	BNT162b2
60	Male, non-white	No LTHC	No prior infection	61	28	111	28-111	BNT162b2
60	Male, non-white	No LTHC	Prior infection	534	236	1933	236-1933	BNT162b2
60	Male, non-white	LTHC	No prior infection	54	28	103	28-103	BNT162b2
60	Male, non-white	LTHC	Prior infection	496.00000000000006	202.00000000000003	2046	202-2046	BNT162b2
80	Female, white	No LTHC	No prior infection	31	29	88	29-88	BNT162b2
80	Female, white	No LTHC	Prior infection	1612	281	5000	281-292	BNT162b2
80	Female, white	LTHC	No prior infection	28	28	79	28-79	BNT162b2
80	Female, white	LTHC	Prior infection	1430.0000000000002	166	5000	166-264	BNT162b2
80	Female, non-white	No LTHC	No prior infection	44	28	98	28-98	BNT162b2
80	Female, non-white	No LTHC	Prior infection	856.0000000000001	240.00000000000003	5000	240-357	BNT162b2
80	Female, non-white	LTHC	No prior infection	36	28	92	28-92	BNT162b2
80	Female, non-white	LTHC	Prior infection	779.0000000000001	189	5000	189-361	BNT162b2
80	Male, white	No LTHC	No prior infection	28	28	81	28-81	BNT162b2
80	Male, white	No LTHC	Prior infection	1263	159	5000	159-304	BNT162b2
80	Male, white	LTHC	No prior infection	28	28	74	28-74	BNT162b2
80	Male, white	LTHC	Prior infection	1089	80	5000	80-346	BNT162b2
80	Male, non-white	No LTHC	No prior infection	38	28	92	28-92	BNT162b2
80	Male, non-white	No LTHC	Prior infection	749.0000000000001	201	5000	201-331	BNT162b2
80	Male, non-white	LTHC	No prior infection	30	28	85	28-85	BNT162b2
80	Male, non-white	LTHC	Prior infection	663	141	5000	141-423	BNT162b2
