# Supplementary material for: SARS-CoV-2 antibody trajectories after a single COVID-19 vaccination with and without prior infection
Source: Nat Commun. 2022 Jun 29;13:3748. doi: 10.1038/s41467-022-31495-x (PMC9243074; doi:10.1038/s41467-022-31495-x)
Supplement: Supplementary file 4 — Source Data [file 41467_2022_31495_MOESM4_ESM.zip › Source data Figure S4.csv]

x	pred	lc	uc	model	vac
0	364.8825504	339.4024642	393.1456809	Spline	mRNA-1273
1	362.3261189	338.5458667	388.6019452	Spline	mRNA-1273
2	359.7794171	337.6651467	384.2025981	Spline	mRNA-1273
3	357.3563997	336.5738744	379.877097	Spline	mRNA-1273
4	354.9140633	335.6444681	375.6862092	Spline	mRNA-1273
5	352.4023272	334.3462441	371.7028795	Spline	mRNA-1273
6	349.9204422	332.8757727	367.8345496	Spline	mRNA-1273
7	347.4402661	331.1418806	364.1421866	Spline	mRNA-1273
8	345.0643666	329.6292734	360.8650737	Spline	mRNA-1273
9	342.6827885	327.8020932	357.8431279	Spline	mRNA-1273
10	340.3132333	325.8089161	354.9534184	Spline	mRNA-1273
11	337.8627349	323.6470606	352.2724112	Spline	mRNA-1273
12	335.366465	321.1400642	349.6787625	Spline	mRNA-1273
13	332.7333081	318.2994021	347.4650298	Spline	mRNA-1273
14	330.0611209	315.3290168	345.326115	Spline	mRNA-1273
15	327.2027763	312.1480752	343.0799608	Spline	mRNA-1273
16	324.2046796	308.8471404	340.4387412	Spline	mRNA-1273
17	320.9443735	305.5535357	337.408916	Spline	mRNA-1273
18	317.4685404	302.173307	333.8792798	Spline	mRNA-1273
19	313.7063509	298.6612254	329.9977108	Spline	mRNA-1273
20	309.7446463	295.0057339	325.6320406	Spline	mRNA-1273
21	305.6555358	291.3267273	320.9489834	Spline	mRNA-1273
22	301.3894298	287.6210135	315.9433143	Spline	mRNA-1273
23	297.0615116	283.8616237	311.1171546	Spline	mRNA-1273
24	292.598453	279.9771674	305.9972018	Spline	mRNA-1273
25	288.1232375	276.048033	300.8566394	Spline	mRNA-1273
26	283.6905402	272.0257568	295.9069101	Spline	mRNA-1273
27	279.233508	267.9661622	291.2456949	Spline	mRNA-1273
28	274.8430481	263.8160288	286.6289841	Spline	mRNA-1273
29	270.623036	259.4011419	282.5153675	Spline	mRNA-1273
30	266.3765395	255.2102184	278.2877882	Spline	mRNA-1273
31	262.2044255	250.7804728	274.4378967	Spline	mRNA-1273
32	258.1511585	246.2557918	270.6850306	Spline	mRNA-1273
33	254.1066501	241.7686135	267.1946277	Spline	mRNA-1273
34	250.1755837	237.3889711	263.6137364	Spline	mRNA-1273
35	246.2507023	233.1859146	260.1950263	Spline	mRNA-1273
36	242.4168834	228.8822585	256.9100759	Spline	mRNA-1273
37	238.6598479	224.5103321	253.8057504	Spline	mRNA-1273
38	234.9874736	220.2577771	250.75253	Spline	mRNA-1273
39	231.3066442	216.036237	247.7360072	Spline	mRNA-1273
40	227.6604637	211.8583845	244.7934473	Spline	mRNA-1273
41	224.088559	207.9051163	241.9286992	Spline	mRNA-1273
42	220.6012676	203.7249331	239.0410733	Spline	mRNA-1273
43	217.1917146	199.6033398	236.3117296	Spline	mRNA-1273
44	213.7819494	195.6519393	233.515174	Spline	mRNA-1273
45	210.4319902	191.7444722	230.8869894	Spline	mRNA-1273
46	207.1410858	187.896219	228.3214856	Spline	mRNA-1273
0	399.825429	376.4044426	425.2706212	Linear	mRNA-1273
1	394.1799401	371.9371004	418.604915	Linear	mRNA-1273
2	388.5569963	367.3718488	411.8342612	Linear	mRNA-1273
3	383.0878776	362.7843729	405.2876028	Linear	mRNA-1273
4	377.6995847	358.2375213	398.7303848	Linear	mRNA-1273
5	372.328854	353.7715069	392.5226902	Linear	mRNA-1273
6	367.0626618	349.2731617	386.4552545	Linear	mRNA-1273
7	361.8257828	344.8601734	380.2912213	Linear	mRNA-1273
8	356.6674647	340.4980015	374.3909656	Linear	mRNA-1273
9	351.6181015	336.1655966	368.5426128	Linear	mRNA-1273
10	346.6200867	331.8379569	362.7698412	Linear	mRNA-1273
11	341.701878	327.5908296	357.2940768	Linear	mRNA-1273
12	336.8326381	323.2569171	351.8865569	Linear	mRNA-1273
13	332.0463025	318.9864243	346.4764282	Linear	mRNA-1273
14	327.348908	314.6593932	341.203174	Linear	mRNA-1273
15	322.7444969	310.5284236	336.0119291	Linear	mRNA-1273
16	318.1388311	306.3066833	331.0103999	Linear	mRNA-1273
17	313.6256534	302.0557167	326.1210561	Linear	mRNA-1273
18	309.1823016	297.8730558	321.4942722	Linear	mRNA-1273
19	304.7834037	293.6879124	316.8697314	Linear	mRNA-1273
20	300.4595546	289.4867579	312.2823228	Linear	mRNA-1273
21	296.1903	285.4022771	307.8203915	Linear	mRNA-1273
22	291.9937342	281.2589767	303.4859645	Linear	mRNA-1273
23	287.8880682	277.1383968	299.2829068	Linear	mRNA-1273
24	283.8191952	273.0501804	295.0794428	Linear	mRNA-1273
25	279.8184473	269.0751126	291.1185326	Linear	mRNA-1273
26	275.8924872	265.1601639	287.2744342	Linear	mRNA-1273
27	272.0178097	261.2039875	283.4586879	Linear	mRNA-1273
28	268.1752269	257.2252885	279.7832082	Linear	mRNA-1273
29	264.3674361	253.3369522	276.0276635	Linear	mRNA-1273
30	260.5887932	249.3952546	272.3844533	Linear	mRNA-1273
31	256.8953331	245.5285664	268.8695829	Linear	mRNA-1273
32	253.2152058	241.6661999	265.3888278	Linear	mRNA-1273
33	249.6278024	237.8102106	262.0118759	Linear	mRNA-1273
34	246.0763451	234.0328599	258.7027513	Linear	mRNA-1273
35	242.6124559	230.3368149	255.3794611	Linear	mRNA-1273
36	239.1629103	226.6692611	252.2137751	Linear	mRNA-1273
37	235.7638249	223.0616557	249.1463276	Linear	mRNA-1273
38	232.425802	219.5388312	246.0553311	Linear	mRNA-1273
39	229.134605	216.0614626	242.9870537	Linear	mRNA-1273
40	225.8822776	212.6140218	240.1009475	Linear	mRNA-1273
41	222.6931022	209.1721764	237.2374965	Linear	mRNA-1273
42	219.5525015	205.7599567	234.3648771	Linear	mRNA-1273
43	216.3929276	202.3911047	231.5224844	Linear	mRNA-1273
44	213.3441121	199.0732931	228.7384922	Linear	mRNA-1273
45	210.3172829	195.7814705	226.001227	Linear	mRNA-1273
46	207.338802	192.5931723	223.3171176	Linear	mRNA-1273
